# Supplementary material for: Comprehensive functional analysis of the tousled-like kinase 2 frequently amplified in aggressive luminal breast cancers
Source: Nat Commun. 2016 Oct 3;7:12991. doi: 10.1038/ncomms12991 (PMC5064015; doi:10.1038/ncomms12991)
Supplement: Supplementary Data 1 — Reverse Phase Protein Array (RPPA) data [file ncomms12991-s2.xlsx]

## Sheet: Shixia_RPPA0015_final_reportv20
Supplementary Data 1. Reverse Phase Protein Array (RPPA) data for MCF7 cells transfected with TLK2 esiRNA (esiTLK2), siRNA (siTLK2), or control siRNA (siCtrl), and MCF7 xenograft tumors with or without induction of TLK2 shRNA expression: +/- Doxycline (Dox) for 15 days. Here the siTLK2 denotes to siTLK2 #1 we used in the study. The median value for the triplicate measurements of each sample is sh…
Antibody ID	Gene ID	Swiss ID	Antibody Name	MCF7 siCtrl #1	MCF7 siCtrl #2	MCF7 siCtrl #3	MCF7 esiTLK2 #1	MCF7 esiTLK2 #2	MCF7 esiTLK2 #3	MCF7 siTLK2 #1	MCF7 siTLK2 #2	MCF7 siTLK2 #3	MCF7-shTLK2 Xenograft -Dox #1	MCF7-shTLK2 Xenograft -Dox #2	MCF7-shTLK2 Xenograft -Dox #3	MCF7-shTLK2 Xenograft -Dox #4	MCF7-shTLK2 Xenograft -Dox #5	MCF7-shTLK2 Xenograft +Dox #1	MCF7-shTLK2 Xenograft +Dox #2	MCF7-shTLK2 Xenograft +Dox #3	MCF7-shTLK2 Xenograft +Dox #4	MCF7-shTLK2 Xenograft +Dox #5	MCF7 esi/siTLK2:siCtrl ratio (log2)	MCF7 esi/siTLK2:siCtrl ttest(p-value)	MCF7xenograft +Dox:-Dox ratio (log2)	MCF7xenograft +Dox:-Dox ttest(p-value)
1	YWHAZ	P63104	14-3-3zeta|gamma|eta_R_V	4283.02	4550.97	4508.31	4203.18	4080.05	4338.24	4449.57	3833.2	3886.02	5311.39	5715.93	4631.81	4301.29	4859.41	5409.23	7592.38	5667.74	5877.9	5183.14	-0.106233	0.083277	0.260445	0.082757
2	AKT1,AKT2,AKT3	Q9Y243,P31751,P31749	Akt_R_V	24265	33923.2	24042.5	15870.5	23637.3	25523.6	21764.9	24866.6	20036.4	25459.6	28889.7	29202.1	29236.4	26284.4	23770.3	24990.4	23178.7	19759.9	18497.7	-0.3205	0.114419	-0.335748	0.004515
3	AKT1, AKT2, AKT3	P31749	p-Akt(S473)_R_V	973.687	891.309	1590.77	631.602	997.46	1551.28	380.724	783.778	1257.46	611.738	902.183	580.481	736.799	843.322	635.315	631.131	803.771	1065.61	767.909	-0.302983	0.48072	0.0872996	0.66206
4	AKT1, AKT2, AKT3	P31749	p-Akt(T308)_R_V	603.61	383.575	812.62	448.309	514.76	661.401	369.687	408.091	525.137	1113.79	2077.39	1101.99	1212.17	1615.84	1301.18	1193.07	1905.83	2055.33	1442.84	-0.298228	0.30918	0.149414	0.5571
5	ALDH1A1	P00352	ALDH_M_V	153.021	158.497	173.858	151.382	132.421	185.236	143.131	151.591	184.193	220.444	415.711	118.088	325.242	238.468	244.342	315.932	188.655	241.318	196.163	-0.0342857	0.78928	-0.151696	0.64632
6	ALDH2	P05091	ALDH2_M_V	1354.55	1223.37	1525.55	1203.3	1199.73	1545.34	1170.32	1236.01	1548.17	2309.16	3126.13	1907.1	3403.59	2080.46	2213.72	2267.81	1860.12	1619.99	1720.35	-0.0544654	0.68882	-0.405746	0.087639
7	ALK	Q9UM73	ALK(D5F3)XP_R_V	177.177	142.893	178.641	112.865	167.16	173.546	149.009	170.805	195.95	239.206	285.182	284.544	277.876	344.454	342.867	336.443	329.919	303.43	299.149	-0.0412087	0.80748	0.171392	0.094437
8	ALK	Q9UM73	p-ALK(3B4)(Y1586)_R_V	4658.6	5080.05	4193.39	4779.73	5092.91	4286.01	5004.32	5182.12	4538.93	4075.24	4343.26	4022.27	4362.46	4444.45	4018.22	4785.9	4308.08	4231.81	4076.95	0.0518644	0.5447	0.0117174	0.83368
9	ALK	Q9UM73	p-ALK(Y1604)_R_V	192.127	138.008	240.956	230.516	267.008	186.095	201.011	140.048	215.428	379.321	350.9	308.171	395.917	364.106	273.08	342.567	360.486	304.031	314.212	0.118671	0.62746	-0.173734	0.091802
11	PRKAA1, PRKAA2	Q13131,P54646	p-AMPKa(40H9)(T172)_R_V	5601.77	8525.53	4981.67	13977.3	10713.9	6121.95	11901.9	9973.96	5446.18	6288.88	12843.8	21380.9	15540.5	19698.7	27978.2	27522.8	16542.5	20950.1	12204.4	0.605162	0.159599	0.473738	0.186336
12	PRKAA1	Q13131	p-AMPKa1(S485)_R_V	683.321	888.985	922.563	736.369	848.141	869.103	1060.59	915.052	958.889	2223.8	2149.91	2257.69	2666.82	2615.3	2103.88	2044.15	2150.29	2073.81	1484.2	0.110823	0.4431	-0.273476	0.035739
13	PRKAB1	Q9Y478	p-AMPKb1(S108)_R_V	341.661	325.304	363.909	448.225	429.689	377.139	453.108	326.135	373.22	911.391	1169.95	1140.72	1392.82	1458.11	1481.68	1763.07	1200.74	1212.99	942.378	0.223677	0.105484	0.120245	0.55294
15	ANXA1	P04083	Annexin1_R_V	529.965	521.211	473.96	569.268	561.592	511.045	457.667	551.158	502.934	17523.1	19385.4	18355.4	21918.6	21370	22060.5	23772.8	22689.9	16549.7	18102.6	0.0480911	0.55836	0.0661367	0.58756
18	ATM	Q13315	ATM_R_V	9845.52	9408.04	10586.4	4600.25	5774.79	9440.08	4941.99	5813.44	6613.08	11530.2	10109.9	10229.1	11101.1	8911.07	6721.1	7678.51	10406.7	9659.38	9481.35	-0.682576	0.0096795	-0.239449	0.08912
19	ATM	Q13315	p-ATM(S1981)_M_V	3119.35	2977.41	3395.66	3131.17	3110.17	3297.28	3371.66	3019.12	3140.71	3938.55	4694.36	3312.84	5211.75	4302.24	3592.39	4227.57	3824.58	3566.76	3366.85	0.00646442	0.90262	-0.208026	0.143438
20	ATR	Q13535	ATR_R_V	667.804	541.207	678.65	451.207	513.882	622.045	498.47	563.51	628.43	582.926	539.081	628.382	594.201	719.01	496.799	597.149	608.181	611.864	456.686	-0.203985	0.149841	-0.144988	0.22168
21	ATR	Q13535	p-ATR(S428)_R_V	464.218	389.571	558.481	330.483	307.653	499.894	355.903	400.388	461.063	515.208	462.511	529.209	521.611	555.138	386.682	417.286	462.294	430.902	325.169	-0.262054	0.20118	-0.353405	0.0037155
22	AURKA, AURKB, AURKC	O14965	p-AuroraA(T288)/B(T232)/C(T198)_R_V	2432.87	2091.67	2457.88	5022.34	3999.61	4056.55	3363.39	2474.68	3362.58	2100.38	2245.89	2162.43	2264.8	3173.55	1863.62	2169.09	2616.11	3222.25	2476.17	0.673895	0.032097	0.047534	0.7981
23	AURKA,AURKB,AURKC	Q9UQB9,Q96GD4,O14965	AuroraA/AIK_R_V	1977.71	1657.17	2517.13	1929.77	2093.12	2215.19	4526.2	3488.72	5214.24	1803.66	1661.05	2108.91	1738.38	2258.73	1417.42	1648.62	1761.32	1860.92	1691.19	0.661919	0.20212	-0.191771	0.119264
24	AXL	P30530	Axl_M_V	2450.92	1983.48	2733.84	2189.28	1849.24	2373.92	2403.25	1881.7	2523.72	4851.42	6049.18	4318.9	6408.15	4896.87	4306.69	5360.05	4285.06	4802.46	5330.04	-0.116847	0.4294	-0.139234	0.31888
25	NCOA3	Q9Y6Q9	p-Axl(D12B2)(Y702)_R_V	13.315	37.677	69.382	7.318	40.601	92.058	38.87	44.226	49.103	92.224	143.224	69.538	127.801	149.446	118.827	118.514	147.029	99.484	158.631	0.177016	0.79532	0.142066	0.53776
26	BAD	Q92934	Bad_R_V	5422.15	8830.66	7342.67	9687.31	9790.36	9552.75	9483.12	8959.65	9437.31	12842.7	11761.7	9749.53	12748	13404.7	9504.53	10464	13025.8	14272.1	9662.46	0.397965	0.148018	-0.0879342	0.55288
27	BAD	Q92934	p-Bad(S112)_R_V	1377.14	2002.29	1575.35	2927.23	2451.31	2211.61	2617.76	2496.07	2308.25	4928.96	4836.46	3263.58	5303.72	5389.26	3730.45	4206	5306.73	5906.3	3802.62	0.599245	0.0031568	-0.0475985	0.79718
28	BAD	Q92934	p-Bad(S136)_R_V	325.198	408.827	376.11	423.442	381.458	417.586	410.034	428.324	383.572	1396.33	1316.45	1245.7	1321.39	1525.7	1308.58	1651.2	1557.6	1594.09	1204.41	0.138755	0.103964	0.104316	0.33442
29	BAD	Q92934	p-Bad(S155)_R_V	2680.58	2951.16	3185.71	3000.26	2961.23	3570.36	2758.47	2905.61	3108.62	5234.56	4824.61	4972.43	5719.81	5313.24	4493.31	5330.37	5213.82	5151.74	3705.74	0.0537679	0.58002	-0.125387	0.2404
30	BAK1	Q16611	Bak_R_V	3147.7	2824.54	3336.19	8947.31	5386.95	3419.19	3156.97	3339.79	3718.81	10097.6	9366.06	7890.34	8043.31	12520.8	5933.9	10143.1	10559.8	11035.8	9292.5	0.587221	0.154963	-0.028982	0.8817
31	BAX	Q07812	Bax_R_V	2197.76	3454.78	2494.16	2626.06	3164.78	2441.88	2905.02	3373.15	2898.21	6681.36	7578.12	7851.77	7975.03	8464.94	6328.48	7847.04	7450.82	7640.87	6077.58	0.0955534	0.58054	-0.125279	0.20616
33	BCL2	P10415	p-Bcl2(5H2)(S70)_R_V	3039.63	3047.22	3424.96	2752.38	2680.19	3128.97	3313.91	3129.42	3502.03	3978.87	3878.73	3946.76	4396.21	4143.8	3553.83	4075.54	3790.27	3775.16	3558.67	-0.0397279	0.6903	-0.117473	0.044037
34	BCL2	P10415	p-Bcl2(T56)_R_V	1	1	37.978	1	11.385	39.528	1	1	43.809	123.651	137.63	122.973	146.521	209.291	110.04	228.201	179.302	190.455	149.376	0.289477	0.84376	0.212271	0.38414
35	BCL2L1	Q07817	Bcl-xL_R_V	635.314	669.648	956.509	514.664	637.859	828.211	566.036	608.403	828.477	1141.2	960.51	923.895	1035.58	1116.98	916.436	1317	1129.03	1133.58	877.456	-0.183171	0.41678	0.0534215	0.67844
36	BRCA1	P38398	BRCA1_R_V	8572.79	7148.31	11866.7	5395.96	7185.19	10276.6	5192.36	5647.38	8489.21	8918.01	9313.74	12223.8	10130.6	11474.5	12100.9	17871.6	10268.5	11993.1	11718.7	-0.387244	0.197522	0.29681	0.140877
37	BRCA2	P51587	BRCA2_R_V	89.34	123.657	236.976	73.396	121.734	218.735	78.778	133.11	228.78	279.929	271.908	225.983	247.074	279.751	213.369	290.064	288.021	311.411	283.174	-0.0747022	0.8832	0.0873106	0.434
38	CDH1	P12830	E-Cadherin(24E10)_R_V	12411.7	13766.8	15853.5	10483	14664.3	19120.5	10240.3	12287.4	14635.1	14974.9	13031	10820	13207.6	11441.3	5828.29	7681.29	13250.8	12492.3	10268.3	-0.0459162	0.83998	-0.358142	0.116322
39	CDH1	P12830	N-Cadherin_R_V	48.902	79.883	154.561	58.514	89.33	144.278	49.541	81.517	130.453	207.607	173.915	155.091	192.103	256.812	136.24	266.643	218.926	261.843	217.275	-0.0336349	0.94538	0.15975	0.45082
41	CASP3	P42574	Caspase-3_R_V	392.189	486.066	695.081	367.29	476.54	598.539	297.013	431.318	563.676	7840.56	21351	8788.74	25208.2	12048.9	13931.9	13987.2	7853.86	9477.45	8389.82	-0.202615	0.47154	-0.488132	0.28106
42	CTNNB1	P35222	p-B-Catenin(S33/37/T41)_R_V	386.559	442.31	630.141	338.483	392.172	625.536	326.821	354.054	568.543	810.04	760.731	624.448	843.529	1042.98	749.687	841.369	1082.94	1277.04	789.905	-0.163369	0.58538	0.215992	0.3087
43	CAV1	Q03135	Caveolin-1(D46G3)XP_R_V	970.151	991.156	1431.67	871.414	1023.79	1416.81	782.454	935.898	1251.96	4576.88	3224.38	2921.01	3940.54	4890.54	5279.13	6014.77	4946.05	5593.54	2876.8	-0.111254	0.64592	0.337696	0.15878
44	CAV1	Q03135	p-Caveolin-1(EPR2288Y)(Y14)_R_V	3671.4	2968.27	4745.81	3438.85	3059.56	3897.47	2542.18	2311.37	3825.01	3483.98	3799.65	3286.1	3035.54	4093.82	2879.39	2982.61	3620.26	3948.58	4641.11	-0.255556	0.27422	0.0300771	0.84704
45	CD24	P25063	CD24(FL-80)_R_V	3144.84	3398.2	3656.42	3044.89	3197.5	3644.69	3044.05	3131.53	3406.6	4734.7	4592.67	4921.29	5497.85	5053.9	5279.66	5662.73	4998.62	5496.76	5015.72	-0.067294	0.3966	0.0930945	0.142676
46	CD24	P25063	CD24Ab2(SN3b)_M_V	273.691	331.18	368.209	236.004	281.666	395.157	256.539	314.845	333.527	445.081	601.665	368.636	610.3	501.575	456.062	513.114	420.122	495.774	504.016	-0.0984861	0.59944	-0.0811124	0.59076
48	CHEK1	O14757	p-Chk1(S345)_R_V	90.626	74.387	100.673	32.931	74.434	68.301	59.97	92.513	102.99	97.036	115.54	91.36	120.965	146.445	108.008	127.336	95.399	81.222	139.387	-0.301569	0.32084	-0.051391	0.78742
49	CHEK2	O96017	Chk2(1C12)_M_V	5253.6	6181.73	6530.56	5486.64	6569.08	6153.01	4127.82	5239.44	5231.7	5348.17	5779.49	5265.63	7116.19	4679.27	3835.19	3474.32	4233.32	3950.37	3544.27	-0.131226	0.38682	-0.566278	0.002842
52	CLDN1	O95832	Claudin-1_R_V	5083.06	5593.11	5702.46	5640.11	5180.33	4045.19	6915.24	6309.11	6489.94	5868.76	4529.88	4667.67	5170.93	4899.23	3840.47	4330.28	5301.68	4830.12	4773.13	0.0781196	0.6479	-0.123409	0.26318
53	CLDN7	O95471	Claudin-7_R_V	36233.3	26256.7	49126.8	47073.9	44918.4	47731.9	25769.9	29040.6	39250.7	41915.7	31417.2	34427.3	34126.4	34415.8	23567.4	27184.8	31664.7	28970.4	27931.4	0.0666308	0.8125	-0.339664	0.0097832
54	MET	P08581	c-Met_R_V	6609.97	8408.65	10145.4	5531.86	7290.88	8771.29	5550.63	6919.66	8320.79	13847.1	14487.9	14711.9	16460.8	16912.8	13056.6	13150.3	13942.8	14062	13543.4	-0.247803	0.24806	-0.173632	0.024658
56	MYC	P01106	p-c-Myc(T58)_R_V	4946.54	4486.23	5148.36	3665.38	4092.04	4699.89	4647.94	4692.55	4695.02	5089.16	5345.03	5047.8	5592.97	5478.64	4153.78	4548.05	5452.92	5094.35	4236.41	-0.138502	0.170438	-0.177136	0.054464
57	MT-CO2	P00403	Cox-2_M_V	183.971	227.991	255.236	158.791	176.882	228.357	158.81	192.698	247.365	741.904	1076.77	491.794	1218.01	717.178	510.994	621.092	602.817	524.48	469.793	-0.198456	0.30616	-0.637521	0.086878
58	CCND1	P24385	Cyclin-D1(DCS6)_M_V	14428.7	12403	13499.5	8483.95	9069.99	13187.1	10853.7	10344.2	11364	11684	13641.5	10120.6	13553.8	11787	9796.02	15380.3	12971.7	14635.5	11263.9	-0.349622	0.031357	0.0753776	0.6095
60	DKK1	O94907	DKK1_R_V	263.098	309.174	419.646	236.674	331.932	355.509	207.344	231.605	377.094	1379.06	1220.47	589.774	910.289	1707.42	578.831	1191.52	1605.76	773.674	593.7	-0.189074	0.4704	-0.29185	0.46298
61	EGFR	P00533	EGFR(D38B1)XP_R_V	412.902	424.564	527.123	286.384	387.492	499.659	262.227	352.013	470.714	542.574	564.09	524.311	571.717	620.339	445.816	751.611	549.25	682.493	400.844	-0.273109	0.24636	0.00356422	0.98482
63	EGFR	P00533	p-EGFR(S1046/1047)_R_V	297.926	297.02	340.878	307.561	335.232	362.988	267.563	327.944	414.381	429.93	446.571	297.148	393.998	461.917	297.966	497.616	442.042	535.74	360.806	0.10695	0.46776	0.0725053	0.7014
64	EGFR	P00533	p-EGFR(Y1045)_R_V	229.998	197.891	272.532	169.581	238.924	248.126	132.761	223.792	241.349	332.714	308.096	303.185	264.901	332.89	292.512	389.005	321.308	374.919	279.592	-0.159144	0.46374	0.104264	0.3845
65	EGFR	P00533	p-EGFR(Y1148)_R_V	482.227	507.029	511.017	383.669	423.831	490.998	396.926	432.195	466.521	666.219	554.68	525.226	603.201	657.335	615.728	988.112	632.438	821.435	660.254	-0.209969	0.030503	0.306352	0.099716
66	EGFR	P00533	p-EGFR(Y1173)_R_V	1627.48	1393.99	1526.69	1541.8	1548.96	1513.59	1365.39	1240.12	1467.33	1763.36	2016.8	1658.94	1670.65	1877.94	1555.95	1843.59	1819.8	1607.02	1566.45	-0.0680543	0.4382	-0.0987981	0.23408
67	EGFR	P00533	p-EGFR(53A5)(Y1173)_R_V	1443.53	1284.66	1568.26	1581.6	1330.72	1581.77	1295.59	1271.87	1572.13	1852.5	1838.72	1641.69	1900.13	1809.07	1496	2099.9	1835.77	1578.68	1525.05	0.0068342	0.95092	-0.0831999	0.43498
68	EGFR	P00533	p-EGFR(D7A5)XP(Y1068)_R_V	544.119	524.796	557.024	513.934	504.688	608.593	491.288	493.152	559.51	769.679	762.064	767.491	718.418	829.584	825.137	985.878	809.518	868.164	761.113	-0.0362602	0.6505	0.143576	0.091341
69	EZH2	Q15910	Ezh2(D2C9)XP_R_V	26188.8	20988.9	32775.3	25300.1	25789.5	27921.4	18059.3	20062.7	25414.2	26587.9	26166.8	29897.9	29284.6	27917	16972.2	19032.8	25115.7	23169.5	20402.2	-0.165785	0.39462	-0.417767	0.0025013
70	FGFR1	P11362	FGFR1(D8E4)XP_R_V	1969.11	1785.27	2688.49	1638.08	2231.31	2915.54	1367.14	1752.61	2397.75	5974.35	5611.5	6133.04	6461.74	6918.34	5785.96	8436.86	6988.78	6765.18	5082.64	-0.0668309	0.80826	0.0881946	0.53992
72	FOXO1	Q12778	FoxO1(C29H4)_R_V	2213.37	3415.54	3438.8	2172	3105.05	3130.89	1761.4	2790.94	2728.68	18574.3	19732.1	15189.2	23787.3	17567.8	19143.3	24905.3	18453.8	18266.1	12415.5	-0.209061	0.36288	-0.0255775	0.89452
73	S100A4	P26447	FSP1/S100A4_R_V	482.401	505.582	644.822	385.76	534.018	594.99	368.498	403.213	509.322	5237.4	17338.7	6386.46	22457.2	7514.18	8488.9	7229.71	6691.61	5298.56	7076.49	-0.224091	0.26494	-0.760623	0.2359
74	GATA3	P23771	GATA3_M_V	20467.5	18812.5	22105.8	15014	19643.2	27312.2	8329.25	11935.1	12852.3	12176.5	12626.4	10326.8	11777.1	10831.7	7874.65	7911.14	12395.8	11195	9632.87	-0.368671	0.29506	-0.236475	0.115836
75	GATA3	P23771	GSK-3a/b_M_V	4926.34	7797.01	6504.67	5835.73	6569.75	5951.31	6670.88	7819.68	7235.58	10748.1	13873.3	9168.58	13169.3	11326.4	9173.09	10549.1	12424.7	12460.3	8683.34	0.0597777	0.71272	-0.129264	0.41334
77	ERBB2	P04626	p-HER2/ErbB2(Y1248)_R_V	123.314	128.846	127.754	94.555	142.2	146.891	127.422	148.951	146.528	262.263	179.549	146.312	249.832	201.938	192.421	366.529	236.515	312.009	259.732	0.0860857	0.41438	0.394794	0.116141
78	ERBB2	P04626	p-HER2/ErbB2(Y877)_R_V	7174.67	6635.79	7928.44	6454.45	7872.45	8076.72	6032.43	6730.52	7863.09	6925.81	7337.69	6970.66	6672.58	7257.27	5423.34	6850.69	6579.88	6231.76	6394.94	-0.0149473	0.9004	-0.159636	0.025684
79	ERBB3	P21860	HER3/ErbB3_R_V	14823.7	14749.9	16221.2	7653.64	10827.4	14622.2	12374.3	14884.5	16056.8	11488.6	11360.8	10801.3	11674.9	9551.14	7521.74	9189.86	10056.5	8633.18	7105.34	-0.261253	0.2235	-0.368508	0.005756
80	ERBB3	P21860	p-HER3/ErbB3(Y1197)_R_V	298.882	296.195	343.519	305.191	326.534	354.031	221.882	268.443	385.809	440.889	347.261	363.101	413.735	310.695	374.962	485.551	390.58	468.381	420.77	-0.0118084	0.94658	0.190361	0.133621
81	HIF1A	Q16665	HIF-1a_M_V	786.317	1004.03	1214.65	238.06	530.141	986.058	286.651	522.392	630.908	902.732	1686.44	355.74	1802.68	585.221	538.02	620.646	513.449	497.537	692.796	-0.911907	0.035175	-0.897646	0.167023
82	HDAC1	Q13547	HDAC1_R_V	889.217	926.43	984.623	685.796	853.148	1078.59	634.817	805.385	886.923	1368.4	1020.24	1129.02	1146.14	1261.53	1010.63	1389.65	1203.61	1230.15	897.41	-0.179695	0.2931	-0.0479946	0.7219
83	HDAC3	O15379	HDAC3_R_V	254.498	357.775	435.726	181.815	324.617	352.975	177.577	271.504	276.822	484.845	474.921	331.408	413.337	618.178	311.75	506.373	586.245	627.276	365.141	-0.402872	0.166581	0.0453045	0.85282
84	HDAC4	P56524	HDAC4_R_V	1413.79	1351.33	1678.93	1387.71	1413.35	1621.43	1231.05	1399.26	1516.44	2176.36	2181.03	1932.01	2611.04	2467.8	1859.99	2867.74	2413.79	2139.91	1482.25	-0.052706	0.62024	-0.0788373	0.65994
85	HDAC6	Q9UBN7	HDAC6_R_V	18552.7	19670.8	19120.6	16717.3	19364.2	17400	14090.6	15497.2	15677.4	26224	27532.3	26062.6	26320.6	23320.5	21420.8	18986.3	27901	23013.3	22876.1	-0.215912	0.047496	-0.180974	0.09534
86	NFKBIA	P25963	p-IkappaB-a(S32/36)_M_V	1227.93	1134.99	1328.77	1027.86	1092.27	1318.53	1106.68	1165.17	1253.5	2164.77	2987.31	1553.43	2845.82	2152.43	1508.66	2046.87	2071.83	1752.92	1569.46	-0.084364	0.379	-0.387055	0.090137
87	ILK	Q13418	ILK1_R_V	2726.31	2974.57	3713.31	2197.42	2352.27	2915.07	2558.54	2681.97	3209.07	9062.25	8240.02	11029.1	11128.9	9992.92	10920.5	14588.6	9844.48	10455.2	8746.05	-0.242581	0.142916	0.141646	0.3953
88	JAK1	P23458	p-Jak1(Y1022/1023)_R_V	139.374	127.267	327.042	144.871	212.145	320.292	136.285	192.812	289.109	326.412	347.338	252.509	294.976	441.604	249.983	435.071	365.894	476.843	255.698	0.12576	0.77862	0.101054	0.67672
89	KIT	P10721	Kit-c_R_V	562.448	540.638	677.624	478.454	539.586	711.072	396.078	486.267	628.832	1241.74	1195.41	889.244	1140.88	1289.48	1071.38	1684.41	1219.12	1358.85	1024.79	-0.13633	0.48944	0.143442	0.40788
91	LCN1	P31025	Lipocalin-1_R_V	3179.93	3346.34	3631.45	3435.95	3221.8	3460.13	2953.12	3064.97	3285.41	4292.69	3902.72	3806.41	4252.41	4111.72	3373.01	4719.8	3951.45	4001.05	3392.12	-0.0649306	0.34736	-0.0673214	0.50292
92	LRP6	O75581	LRP6_R_V	1243.27	943.493	1422.65	778.26	1001.78	1172.46	1071.46	965.138	1296.67	1491.62	1195.91	1026.46	1131.06	1385.82	1513.23	3156.41	1324.45	1684.65	1044.67	-0.199673	0.30534	0.485458	0.25788
93	MAP2K1	Q02750	MEK1_R_V	24595.1	33012.1	26278.9	22690.5	26939.4	22535.3	30291.8	30375.1	27788.3	19831.2	20368.5	15746.4	20542.5	14206.9	11225.3	11026.3	17920.2	9354.02	18145.3	-0.0628473	0.67016	-0.422489	0.078598
94	MAP2K1	Q02750	p-MEK1/2(S217/221)_R_V	2471.99	2834.58	3157.23	2937.11	3291.68	3089.08	3886.48	3289.58	3436.44	5908.03	6222.28	5800.36	6413.98	6784.16	4810.98	5077.2	6448.51	5412.38	4117.03	0.235592	0.07042	-0.267188	0.037421
95	MET	P08581	p-Met(Y1234/1235)_R_V	213.374	289.126	359.96	259.768	343.672	421.141	193.626	314.695	450.933	451.833	426.563	378.296	411.193	497.379	388.482	569.332	444.752	547.803	409	0.201763	0.52278	0.123858	0.38
96	MMP9	P14780	MMP-9_R_V	1582.69	2220.01	2034.15	1047.2	1388.35	2109.56	1241.69	1653.38	1720.27	3545.83	3300.85	2431.37	3333.06	2537.8	2057.84	2932.82	3545.83	3731.42	2523.2	-0.349772	0.149715	-0.034483	0.85744
97	MTOR	P42345	mTOR_R_V	3063.55	3966.77	4238.79	2632.67	3505.91	3402.89	2434.65	3090.73	3120.16	6250.66	4990.51	6081.4	6287.24	5920.38	4821.62	6744.86	5455.29	5098.1	4296.48	-0.309466	0.072299	-0.16076	0.22656
98	MTOR	P42345	p-mTOR(D9C2)XP(S2448)_R_V	11434.1	8271.68	11790.5	11394.1	13088.6	14572.4	9693.22	8313.89	11585.6	6304.91	6649.74	4083.5	6753.35	6036.68	3870.06	5027.81	7575.36	7345.74	5485.3	0.124033	0.55798	-0.025565	0.90572
101	NOTCH1	P46531	Notch1(C44H11)_R_V	409.59	379.071	571.581	501.978	635.349	673.627	294.846	348.744	469.797	491.635	432.661	460.429	459.676	474.82	341.756	482.217	463.701	484.672	408.848	0.104248	0.73934	-0.0885222	0.36854
105	CDKN1B	P46527	p-p27(T187)_R_V	13220.6	11332.8	11787.3	15498.8	18574.3	17612.1	6632.5	7501.65	7350.31	9234.29	7587.01	7646.08	8327.25	8435.47	8703.44	13036.6	10308.5	9720.64	8030.27	0.00965612	0.98144	0.272431	0.098077
106	CDKN1B	P46527	p-p27/KIP1(T198)_R_V	42927.2	31401.8	40113.3	34553.5	38143.4	38812.1	34142.8	33441.5	44382.8	19139.3	24157.7	20348.1	27613.9	24413.1	17171.8	16613.5	17722.1	15489.2	16237.4	-0.034499	0.79604	-0.474794	0.0145222
107	CDKN1B	P46527	p27/KIP1(C-term)_R_V	18103.6	15544.8	17026.3	20994	25675.8	26029	8062.81	9781.84	9503.92	10041.4	7386.3	7138.21	7814.26	8300.26	8168.27	14240.9	11231.8	11938.6	7441.68	-0.018653	0.95354	0.382238	0.105738
109	MAPK14,MAPK11,MAPK12	P53778,Q15759,Q16539	p38/MAPK_R_V	18891.8	24625.9	18775.1	19705.6	22906.2	19055.2	24595.2	26507.9	23858	25915.5	32270.2	30107.7	30423.4	33402.2	33828.7	34404.6	29394.7	30539.5	28239.3	0.133117	0.37938	0.0401018	0.64012
111	MAPK14,MAPK11,MAPK12,MAPK13	O15264,P53778,Q15759,Q16539	p-p38(D3F9)XP(T180/Y182)_R_V	244.645	2158.95	359.144	642.253	1013.88	317.072	1422.11	1596.25	439.092	3561.51	3298.14	4891.53	4348.93	5209.03	6094.98	5907.91	4368.92	6910.66	3516.47	-0.0249739	0.97632	0.330704	0.165385
112	MAPK1,MAPK3	P27361,P28482,P27361,P28482	p44/42MAPK(Erk1/2)_R_V	6866.09	9776.04	7097.01	6948.95	8411.25	7965.97	5849.43	6150.48	5449	15437.6	19641.9	15535.2	17712.1	21107.6	17477.5	21302	18967.3	17951.5	16171.3	-0.219579	0.27322	0.0387562	0.73872
113	MAPK1,MAPK3	P27361,P28482,P27361,P28482	p-p44/42MAPK(Erk1/2)(197G2)(T202/Y204)_R_V	265.68	1684.17	214.569	284.266	454.521	116.355	2631.36	2852.27	1158.85	781.325	921.324	395.15	864.941	858.132	440.761	473.238	1193.29	1428.39	631.135	0.792456	0.52496	0.125042	0.7636
114	TP53	P04637	p53_R_V	124.133	129.855	177.605	102.476	103.899	167.64	168.12	143.466	215.158	250.916	265.055	228.947	230.65	266.279	207.912	229.15	232.443	230.129	199.836	0.0614697	0.82986	-0.175679	0.026218
115	TP53	P04637	p-p53(S15)_R_V	127.042	101.105	144.33	97.86	90.107	123.686	175.077	141.896	218.16	288.961	292.908	282.428	259.44	304.007	220.037	199.023	233.391	278.977	250.815	0.184846	0.59228	-0.272211	0.0131581
116	RPS6KB1	P23443	p70S6K_R_V	2476.73	3312.78	3502.53	2432.64	2570.11	3246.49	2211.07	2368.7	2476.82	2862.91	2828.11	2764.06	2753.18	2611.78	2071.48	2124.63	3027.86	2647.32	2825.98	-0.279984	0.109962	-0.122243	0.31366
117	RPS6KB1	P23443	p-p70S6K(S371)_R_V	1581.29	1795.29	1988.31	1418.04	1984.2	2113.9	1716.79	1801.86	1952.43	1079.65	1075.49	1258.69	1189.8	1428.53	1218.52	1285.02	1399.62	1566.4	1150.79	0.0342064	0.80342	0.13423	0.26502
118	RPS6KB1	P23443	p-p70S6K(T389)_R_V	3793.8	827.971	2667.4	28841.8	14094.9	13022.8	7680.47	2650.62	8357.84	452.068	443.103	414.737	435.308	518.54	343.66	449.89	487.504	520.461	458.828	2.35628	0.107377	-0.00217675	0.98474
119	RPS6KB1	P23443	p-p70S6K(T412)_R_V	14962.8	5860.43	12509.9	54758.8	41319.8	43846.1	28093.9	12631.7	31403.9	9075.55	9870.83	7561.51	9010.79	10940.9	8537.92	7390.41	12291.4	12606.4	7138.82	1.6694	0.02988	0.0460029	0.8245
121	PDGFRA	P16234	p-PDGFRa(23B2)(Y754)_R_V	361.73	340.982	497.939	300.086	365.027	478.887	277.044	307.774	456.335	532.304	496.024	511.822	453.142	553.263	454.505	661.887	523.686	622.831	473.424	-0.136083	0.56966	0.103697	0.41654
122	PDGFRB	P09619	PDGFRb(28E1)_R_V	132.142	140.924	163.104	130.595	141.179	197.316	127.421	134.571	180.682	7086.34	10513.5	15067.9	13188.3	16331.1	26096.5	28333.4	14634.5	15333.3	16336.7	0.0637699	0.73494	0.69587	0.050779
124	PDGFRB	P09619	p-PDGFRb(Y751)_R_V	53.251	48.998	111.126	53.881	62.445	116.66	43.485	69.562	117.493	103.379	109.443	86.03	114.206	127.876	94.174	129.686	123.475	142.296	126.922	0.119259	0.79938	0.188772	0.187518
125	PDK1	Q15118	p-PDK1(S241)_R_V	5530.61	11311.6	8563.84	9029.68	12178.5	8680.47	8800.28	10299.4	9571.23	10413.2	11023	11883.6	12218.2	10748.7	8718.06	8835.43	9592.08	9696.01	7545.38	0.204735	0.37072	-0.342659	0.00172312
128	PIAS1	O75925	PIAS1_R_V	3976.29	3668.1	4652.94	2732.39	3178.35	3941.16	3174.41	2985.65	4054	3558.34	3437.79	3270.82	4053.79	3774.99	2664.35	2876.32	3993.11	2414.45	2385.81	-0.293596	0.081377	-0.336203	0.049495
129	PTEN	P60484	PTEN(D4.3)XP_R_V	6657.22	10800.3	7885.44	4528.77	6971.14	7075.19	6275.98	7440.73	6639.01	10475.5	12765.6	13613.7	15370.7	14147.3	16974.7	16435.4	14892.9	15388.9	11955.4	-0.380674	0.095136	0.188697	0.159936
130	PTEN	P60484	p-PTEN(S380)_R_V	6913.7	11060.2	7991.18	4957.77	7906.92	7368.05	6986.96	8297.84	7503.75	10845.3	13253.1	12176.6	16285.8	15101	15251.6	15113.3	15484.6	15877.6	11791.9	-0.271522	0.20934	0.119777	0.36768
132	BRAF	P15056	p-RafB(S445)_R_V	673.048	1130.73	740.253	838.754	991.876	691.21	1030.26	1150.06	895.513	1261.12	1498.59	1133.57	1556.46	1726.85	1205.84	1518.3	1529.64	1652	1300.36	0.137712	0.54598	0.00592839	0.96588
133	TNFSF11	O14788	RANKL_R_V	8533.51	8870.57	8945.61	8781.64	9095.21	9893.99	7613.14	8502.8	9301.68	13886.8	13986.2	10237.6	14578.3	13665.5	10975.4	15211.2	12579.4	12234.8	9557.51	0.0133278	0.86746	-0.131868	0.36866
134	RET	P07949	p-Ret(Y905)_R_V	58.182	65.017	80.829	86.451	91.405	140.964	77.565	106.783	100.831	197.638	217.596	114.707	176.203	241.727	114.244	212.615	215.606	299.452	208.668	0.565779	0.052698	0.14843	0.58842
135	S100A7	P31151	S100A7/CBP_M_V	5037.96	4576.93	6226.29	4776.13	4626.46	6423.05	4365.24	4230.94	5140.56	10192.4	10757.4	8040.73	11439.1	8600.76	8511.41	10130.8	8883.77	7394.52	7359.41	-0.0999175	0.55902	-0.213704	0.140344
136	SERPINA1	P01009	SerpinA1_R_V	363.537	267.857	369.626	313.519	277.834	398.253	257.649	280.356	332.556	408.109	512.797	352.554	412.445	531.804	342.627	432.288	500.331	487.584	509.836	-0.106039	0.5463	0.0353156	0.81722
137	SNAI2	O43623	Slug(C19G7)_R_V	492.49	444.66	508.869	351.752	374.81	455.388	389.759	368.948	424.269	795.574	801.284	822.278	813.724	1008.77	893.485	1216.16	880.147	889.794	727.834	-0.290291	0.0124846	0.119341	0.43768
140	SMAD2	Q15796	p-Smad2(S465/467)_R_V	1102.12	923.697	1030.03	939.912	946.656	1018.66	1051.78	949.467	1012.56	1952.77	2337.79	1690.29	2201.9	2468.96	2104.37	4077.49	2388.21	2571.01	1841.31	-0.0462115	0.4901	0.285473	0.29348
144	SOCS1	O15524	SOCS1(A156)_R_V	280.123	305.825	362.583	232.595	248.634	386.267	231.596	262.49	325.206	525.998	469.068	489.327	574.823	523.417	431.88	607.305	521.221	575.683	491.653	-0.169488	0.41364	0.024981	0.80752
145	SOCS3	O14543	SOCS3_R_V	111.881	1	115.737	73.971	4.656	33.25	68.914	1	44.028	49.231	47.323	67.778	90.022	55.298	40.994	62.123	43.195	113.442	117.869	-1.01777	0.25068	0.286299	0.48482
146	SOX2	P48431	Sox2(D6D9)XP_R_V	1	1	137.438	17.073	1	93.705	7.908	9.38	98.062	146.372	144.438	134.811	135.927	147.646	133.231	167.03	137.265	245.923	207.068	-0.296118	0.83634	0.328463	0.169476
147	SRC	P12931	p-Src(Y527)_R_V	2622.7	2460.45	3243.69	2195.75	2155.29	3707.72	3138.82	3304.89	4602.95	4404.2	3918.07	2056.99	4967.42	3968.32	2411.85	3210.48	4079.9	4875.86	4018.36	0.198141	0.50262	-0.0546941	0.8292
149	STAT1	P42224	Stat1_R_V	2187.56	2939.87	2523.61	25891.6	33133	3897.23	3654.7	3010.99	2588.64	27892.7	34460.8	35508.5	33064.1	35164.1	29120.7	24232.3	29129.8	32890	30918.8	2.23779	0.152156	-0.18312	0.083385
150	STAT2	P52630	p-Stat1(Y701)_R_V	228.304	230.097	365.295	460.024	528.224	347.615	206.742	192.812	300.263	649.508	712.905	645.548	803.209	721.038	552.21	722.176	709.765	796.481	614.832	0.305327	0.47566	-0.0569616	0.6109
151	STAT2	P52630	p-Stat2(Y690)_R_V	183.045	206.387	234.17	182.113	203.935	223.683	181.887	186.558	192.122	257.385	243.375	262.021	231.138	298.326	266.462	329.476	260.131	297.815	257.808	-0.0918215	0.38084	0.127546	0.218
153	STAT3	P40763	p-Stat3(S727)_R_V	564.87	679.652	674.77	698.685	813.065	672.075	519.617	635.601	663.987	951.426	936.602	752.479	940.201	1124.37	870.704	1190.01	1020.74	1018.51	830.139	0.0605182	0.6709	0.0674003	0.61824
155	STAT4	Q14765	p-Stat4(Y693)_R_V	234.616	187.124	262.217	162.166	191.998	277.084	148.696	174.052	216.451	324.754	335.048	311.784	351.168	424.735	303.156	478.518	371.478	477.535	334.454	-0.224918	0.3286	0.169349	0.3241
157	STAT5A	P42229	p-Stat5(Y694)_R_V	796.548	770.512	846.327	547.193	691.89	710.344	556.817	702.46	659.252	529.453	704.073	389.546	647.998	628.001	531.06	565.452	686.398	650.578	776.864	-0.319488	0.0108983	0.147141	0.40328
158	STAT6	P42226	Stat6_R_V	653.618	1022.39	867.124	1024.21	1295.3	989.046	858.599	1063.07	901.88	3060.11	3229.68	3061.78	3722.43	3308.63	3239.46	4286.8	3327.95	3762.62	3156.99	0.269775	0.175402	0.117586	0.28572
159	STAT6	P42226	p-Stat6(Y641)_R_V	1037.57	1128.12	1336.57	800.736	1044.82	1171	813.08	1053.69	1122.71	598.403	628.305	492.929	616.369	650.265	514.361	706.942	698.081	799.25	578.562	-0.221873	0.17568	0.142895	0.31026
164	TSC2	P49815	p-Tuberin/TSC2(T1462)_R_V	355.027	351.317	467.469	265.959	315.097	480.183	253.071	318.921	380.775	568.351	530.21	533.774	521.599	678.856	675.509	954.028	653.106	972.513	599.264	-0.221135	0.35442	0.44429	0.042443
165	TWIST1	Q15672	Twist(Twist2C1a)_M_V	351.67	390.503	571.449	342.619	358.19	605.218	315.903	362.652	495.046	880.022	752.809	695.462	1145.12	926.988	1008.67	1188.55	751.618	920.416	782.891	-0.0834265	0.76926	0.0802605	0.664
166	VIM	P08670	Vimentin(D21H3)XP_R_V	242.618	248.973	186.476	187.256	179.185	265.404	170.555	190.909	215.474	881.815	1733.12	1175.44	2056.9	1969.97	2072.11	1673.86	1607.53	1872.05	1821.2	-0.165944	0.34986	0.210738	0.34196
167	WNT5A	P41221	Wnt5a/b(C27E8)_R_V	509.627	608.046	581.689	504.293	594.953	564.502	440.784	520.527	555.21	1411.6	1126.44	982.029	1156.57	1538.95	1142.2	1482.17	1327.32	1664.43	1099.28	-0.0958444	0.36688	0.111582	0.51362
169	YAP1	P46937	YAP(H125)_R_V	17792.2	18663.3	18581.5	14160.8	15959.9	14391.3	17544.8	17314	17700.2	18197.4	18864	16620.9	17671	17420.2	12813.3	16035.4	19313	19449.3	17863.5	-0.181362	0.061162	-0.0546352	0.63624
170	TJP1	Q07157	ZO-1_R_V	298.76	383.292	448.99	256.782	300.775	397.086	266.121	341.592	399.405	325.555	361.934	335.84	341.358	403.875	276.469	380.627	413.012	709.111	386.295	-0.205503	0.32304	0.292133	0.34452
171	CASP7	P55210	Caspase-7_R_V	1428.95	1848.28	1966.89	9199.74	4430.58	1703.67	1349.87	1692.32	1716.34	4076.41	4892.58	4447	8454.33	4701.03	4296.81	3885.72	4150.08	4620.51	4104.86	0.937884	0.26282	-0.335505	0.24312
173	KDR	P35968	VEGFR2(55B11)_R_V	15479.6	15848.7	18349.8	9975.84	14082	15589.9	11779.8	14222.8	15158.1	21676.8	22928.4	21508.1	21724.6	18380.5	15920.8	15839.8	19958.1	18154.7	18714.5	-0.298103	0.065924	-0.261852	0.012862
174	STAT5A	P42229	Stat5a(L-20)_R_V	9623.28	10173.5	11151.4	7996.87	9829.87	9794.91	8061.96	9390.45	9780.2	13802	16612.3	12718.5	16406.2	17682.1	14285.5	17602	16723.8	16203.2	13919.7	-0.174253	0.091445	0.0279945	0.80288
178	SOX9	P48436	SOX9_R_V	605.457	570.958	556.985	691.459	974.689	1145.62	318.483	376.197	378.79	4264.99	4020.58	2905.83	3978.03	9477.48	7121.82	14478.2	10569.6	5025.77	2059	0.164398	0.64742	0.671448	0.26776
179	MAPK8	P45983	p-SAPK/JNK(T183/Y185)_R_V	409.001	545.075	497.904	718.392	542.926	519.664	541.654	712.026	707.379	1262.59	1237.12	1049.36	1334.91	1439.64	1160.04	1012.04	1289.03	1273.13	1365.5	0.365804	0.065499	-0.0520015	0.6283
180	ZEB1	P37275	Zeb1_R_V	490.115	549.355	575.347	398.328	505.061	569.599	425.117	504.963	549.229	907.36	822.457	795.212	886.784	1043.53	894.803	1349.29	951.489	1095.43	891.802	-0.129533	0.325	0.2182	0.1708
185	PHF8	Q9UPP1	PHF8(pAb)_R_V	15559.2	17982.4	20092.8	13506.5	16620.6	19740.8	15428.5	17407.3	20123.9	25433.8	26715	26685.3	30601	26366.8	20934.3	20127.8	26140.4	23463.8	23268.6	-0.0610022	0.68348	-0.253293	0.0133988
187	PRKDC	P78527	DNA-PKCS(C-19)_G_V	1	54.984	39.41	1	19.203	76.5	1	44.764	71.027	182.84	90.208	77.687	104.912	164.147	65.142	259.677	159.7	215.531	137.995	0.162225	0.87236	0.435239	0.29932
190	NCOA3	Q9Y6Q9	SRC-3(clone1208/D1)_M_V	21173.8	18445.9	22656.9	14387.8	18709.8	24184.5	9636.93	11884.5	14893.4	15563.3	15685.8	14196.7	17849	15355.6	11615.1	14153	15595.8	14824.6	12889.5	-0.410688	0.152636	-0.187229	0.071578
191	MYC	P01106	c-Myc(clone1123)_M_V	1396.18	1034.94	1350.84	1100.16	1003.68	1246.04	1095.01	1067.74	1269.89	1519.78	2374.99	1290.47	2340.06	1668.14	1277.94	1313.88	1643.04	1797.02	1709.45	-0.157312	0.2224	-0.248023	0.2689
192	NCOA2	Q15596	SRC-2(TIF2)_M_V	434.476	432.883	495.207	319.524	355.008	556.434	307.058	384.012	485.97	544.31	706.526	440.32	888.075	551.206	479.69	594.941	534.678	457.498	570.152	-0.178487	0.41356	-0.247489	0.26484
193	NCOA1	Q15788	SRC-1(clone1135/H4|1136/H4H6)_M_V	3129.82	4181.58	4651.35	2689.92	3687.03	4412.65	2509.11	3921.08	4520.42	12533.1	12718.9	9950.12	14654.5	8012.99	8290.5	9942.44	10253.2	9634.43	7873.56	-0.138183	0.55554	-0.331357	0.09494
194	PGR	P06401	PR(1294)_M_V	1189.8	1981.52	1595.94	628.949	1003.33	876.086	683.205	1290.62	1292.26	2222.32	1867.5	1514.77	2192.39	1415.88	2287.4	1637.42	4156.72	4876.98	2519.59	-0.723474	0.028601	0.748509	0.118081
198	ASH2L	Q9UBL3	ASH2_R_V	31981.3	35059.2	34499.6	27481.7	27936.5	36594.7	29469.8	35522.2	32404.9	35215.9	32671.5	33419.4	36004.3	29456.5	25259.8	25076.1	31586.6	29456.5	28869.9	-0.100539	0.37582	-0.24985	0.0143163
200	CREBBP	Q92793	CBP(A-22)_R_V	19980.8	18413	24620.6	16871	19560.9	23501.8	12472.9	14799.1	19598.1	20184.1	18592.7	20111.6	19587.8	18552.4	17971.7	20043.6	20308.2	18636.6	18886.2	-0.238789	0.26502	-0.0176892	0.6866
201	FOS	P01100	c-Fos(9F6)_R_V	950.157	1009.34	1449.8	953.219	1232.63	1311.58	771.896	1096.07	1413.37	3057.37	3341.25	2727.71	3320.57	2149.53	5108.97	2783.73	2869.9	2707.35	2533.73	-0.0084531	0.97096	0.132789	0.60926
202	CHAF1A	Q13111	CHAF1A(D77D5)XP_R_V	15513.7	14250.6	16925.7	11310	13482.7	12905.7	12341.1	15833	16236.3	8486.67	6211.52	9044.63	7414.26	7672.85	5838.56	5869.04	6537.9	6664.91	8431.5	-0.185578	0.184482	-0.219832	0.14342
203	JUN	P05412	c-Jun(60A8)_R_V	6512.55	4671.67	6465.17	9774.43	5367.27	4949.33	5923.99	5739.85	7258.12	29753.7	34348	34360.9	31431.9	31112.6	34899.1	31683	36193.4	28266.5	26468.8	0.144336	0.60302	-0.0316734	0.74524
204	MED1	Q15648	CRSP1-TRAP220_R_V	18718.2	16482.5	18349.7	13565.3	15938.5	16478.8	13143	15770.3	16796.6	13969.9	14783	14066.8	14650.9	13839.7	11880.4	12231.6	14982.8	13403.8	12381.4	-0.224089	0.041097	-0.136339	0.062082
205	CTBP2	P56545	CtBP2_R_V	30252.3	25647	30004.6	18201.8	22007.7	28202.8	14766.2	18648.7	24550.4	35632.4	28413	35717.4	33069.7	33684	26018.4	27326.2	30454.2	30743.4	25060.4	-0.443054	0.042576	-0.25434	0.015597
206	CCNC	P24863	CyclinC_R_V	11582.1	15591.8	12975.9	6750.03	9928.15	13054.8	9375.52	12193.6	13445.5	16480	15658.9	15073.2	17129.9	14652.1	14580.5	15538.5	17407.1	16440.4	15838.6	-0.310564	0.17594	0.0147373	0.80996
207	MED23	Q9ULK4	DRIP130_R_V	6133.44	6201.88	6792.21	4914.26	5623.69	6798.74	4460.6	5684.04	6495.75	5903.37	5195.39	5457.69	6542.97	5940.26	4976.92	6430.98	6012.32	5785.92	5345.69	-0.171089	0.2369	-0.0244419	0.78324
208	FBXO11	Q86XK2	FBX011_R_V	3224.64	3337.17	3953.09	2627.69	3217.22	3992.01	2477.88	3305.34	3583.48	3142.17	2641.07	2435.09	2438.36	3008.45	2499.24	3438.03	3041.66	3421.31	2924.65	-0.131056	0.44076	0.165378	0.182384
209	FOXK2	Q01167	FoxK2_R_V	1262.38	1541.49	1678.09	1020.77	1252.29	1580.7	897.564	1241.62	1414.24	1848.62	1784.08	1827.84	1779.47	2172.81	1668.44	2552.24	2034.52	2150.94	1468.27	-0.275204	0.169378	0.0690673	0.66194
211	KLF4	O43474	KLF4_R_V	504.557	427.792	442.036	1263.41	923.096	376.511	447.896	438.451	405.795	855.229	782.244	719.446	763.95	728.178	638.748	1131.23	1033.39	1142.96	740.017	0.488005	0.27744	0.28396	0.1926
212	MED12	Q93074	MED12-Abcam_R_V	3204.99	2858.75	3903	2335.09	2548.47	3535.77	1632.9	1921.02	2725.04	4211.99	4277.32	4843.81	5299.96	4191.14	4772.17	4201.45	4614.91	6446.57	5511.41	-0.439546	0.091595	0.16256	0.2634
215	EP300	Q09472	p300(C-20)_R_V	21259.1	21318.7	23345.4	16334.5	18646.5	22858.5	13841.3	15815.9	20022.2	17412.2	19773.2	16012.2	18008.4	20927.4	18976.1	22705	21076.1	22693.8	19333	-0.294268	0.081658	0.185621	0.063977
216	FOS	P01100	p-c-Fos(S32)_R_V	304.819	441.586	607.927	336.376	524.416	577.354	306.911	530.357	673.843	1686.46	1811.97	1391.92	1835.84	1190.32	1455.45	1587.89	1730.39	1632.75	1289.62	0.12277	0.7076	-0.0407383	0.77256
217	PPP1R10	Q96QC0	PPP1R10(EPR11706)_R_V	37603.2	31230.1	38418.4	29836.9	29083.7	34278.1	34012.9	31397	35820.7	22016.1	23641.2	23018.8	22168.2	24305.6	19439.6	19067.2	24048.3	22171.1	22654.3	-0.141753	0.171101	-0.10078	0.178559
218	STAT3	P40763	Stat3(D3Z2G)_R_V	6860.15	8850.85	7293.89	10118.4	12662.1	8274.98	5571.19	6467.81	6001.25	12899.9	14549.5	12798.7	14935.9	16582	15241.5	17830.1	14382.7	15522.4	11840.6	0.0936571	0.77122	0.0600694	0.62344
220	MED1	Q15648	p-TRAP220-MED1(T1457)_R_V	10439.4	2744.66	15995.6	5370.45	4044.25	12658.4	5422.73	4476.36	9621.1	24225.4	32843.1	22687.1	24725.6	29968.1	19577.5	21291.2	35490.2	31002.7	22777.5	-0.488612	0.41806	-0.0470072	0.81816
221	EPAS1	Q99814	HIF-2A(D9E3)_R_V	125.3	104.242	184.044	179.962	135.046	253.829	124.694	104.318	168.643	141.645	211.958	158.699	220.768	174.499	203.835	139.167	156.537	178.313	203.677	0.22457	0.53414	-0.0419993	0.8
223	JUN	P05412	p-c-Jun(S63)_R_V	118.317	154.891	120.322	211.587	192.775	208.798	114.99	176.101	230.668	626.514	602.357	302.008	552.927	755.455	326.641	666.34	760.006	689.811	572.325	0.528044	0.057579	0.0867014	0.7483
225	SIN3B	O75182	Sin3b_R_V	1175.71	1141.75	1519.08	986.275	1077.58	1505.32	981.74	1116.22	1464.93	2133.66	1708.49	1761.64	1970.76	1858.72	1751.57	2745.34	1774.77	2145.12	1660.79	-0.105483	0.59402	0.0953183	0.56442
236	RB1	P49841	Rb(4H1)_M_V	1140.14	1232.62	1481.86	621.81	963.449	1626.88	755.583	1084.33	1282.93	1385.27	1654.67	977.878	1920.84	1263.79	901.646	1184.66	1093.87	1093.38	998.277	-0.283248	0.34864	-0.450181	0.084381
237	RB1	P06400	p-Rb(S807/811)_R_V	14278.5	10961	17748.8	9146.44	11051.1	17829.7	14584.2	15389.1	23207.8	8782.9	9438.67	7267.71	10710.8	9932.19	6091.13	5489.52	7400.61	7558.31	7615.34	0.0852196	0.79654	-0.433684	0.0110016
238	RB1	P06400	p-Rb(C84F6)(S780)_R_V	11813	10808.9	13679.5	7639.2	10660.5	17678.8	7994.33	10640.2	12283	5098.34	4039.41	4167.91	5170.76	5133.2	3665.2	4962.26	4937.52	5790.48	4317.01	-0.118103	0.68532	0.00383555	0.97774
261	PTK2	Q05397	p-FAK(T576/577)_R_V	1	11.887	41.676	1	55.287	80.628	1	21.074	50.892	146.741	169.785	106.411	201.495	191.119	111.738	146.996	173.511	248.686	221.726	0.943577	0.44896	0.146403	0.57778
262	PTK2	Q05397	p-FAK(Y397)_M_V	238.723	289.999	389.791	204.753	236.672	447.934	193.631	307.845	412.127	890.85	1263.03	613.937	1548.28	818.271	724.914	927.203	705.63	739.761	684.591	-0.0270031	0.93856	-0.440999	0.192944
264	AR	P10275	AR-441_M_V	776.581	891.678	1086.22	773.873	1001.49	940.373	567.782	684.401	836.202	1330.31	1697.16	1162.04	2067.76	1358.14	1330.1	1376.94	1156.52	1262.92	1167.37	-0.197505	0.33286	-0.274977	0.189221
265	MKI67	P46013	Ki67_R_V	45014.7	45379.5	45933.8	34584	38841.9	41830.7	47937.2	52299.4	51941.4	34299.6	37244.5	37046.3	34325.1	38702.3	25814.9	25845	36471.8	32344.5	31716.4	-0.0278954	0.78246	-0.255008	0.02964
266	ITGA4	P13612	Integrina4(D2E1)XP_R_V	353.949	460.268	503.64	318.783	397.67	569.634	240.628	314.393	527.527	4735.03	7677.86	6202.9	9166.13	8370.13	12202.7	13822.1	6187.65	6546.98	5940.99	-0.154138	0.60768	0.306214	0.38524
267	ITGA5	P08648	Integrina5_R_V	3706.94	4212.31	4646.01	5207.72	7166.81	4637.15	2987.62	3680.37	4664.42	26791.4	29093.9	30250.2	34015.5	28247.1	27881.1	32823.2	27195.7	24789.6	25116.6	0.173608	0.56052	-0.106832	0.29488
268	ITGAV	P06756	IntegrinaV_R_V	1015.72	975.714	1369.54	627.16	915.913	1224.41	575.053	793.494	1024.77	2199.38	2061.11	2223.95	2241.17	2153.46	1898.25	2779	2271.52	2077.74	1511.22	-0.381285	0.166175	-0.0459899	0.76356
269	ITGB1	P05556	Integrinb1(D2E5)_R_V	20440.8	17927.9	22677.7	13046.9	14906.4	18324.4	12315.7	15574.3	18418.3	21134.6	18434.9	16598.7	17090.4	12885.2	9961.42	10377	16053.2	11341.4	15287	-0.399111	0.027879	-0.450936	0.037137
270	ITGB3	P05106	Integrinb3(D7X3P)XP_R_V	484.097	424.224	585.985	635.674	484.318	609.164	386.495	336.891	500.023	13651.8	16435.1	14274.9	16308.9	20285.6	23375.3	23451.5	14795.7	12719.7	19659.2	-0.0175068	0.94002	0.21554	0.324
271	ITGB4	P16144	Integrinb4_R_V	3689.89	3567.75	4359.16	2703.93	4196.78	5371.93	2367.95	3410.64	3573.34	3077.48	3216.84	2791.89	3307.86	3777.27	2885.68	4170.37	3683.76	3168	2277.94	-0.103541	0.69936	0.00128392	0.99386
285	PRKAA1	Q13131	AMPKa(F6)_M_V	2753.36	2702.3	2848.6	2221.89	2397.49	2775.44	2054.39	2193.18	2255.95	1510.63	2422.21	903.489	1725.63	1736.59	1649.13	3104.82	2181.46	2569.13	1762.07	-0.25701	0.020936	0.44112	0.139758
286	PIK3R1,PIK3R2	P27986, O00459	PI3Kp85_R_V	807.054	854.762	823.753	729.537	789.878	801.317	632.601	703.341	709.829	2206.36	2273.23	2206.45	2494.33	2801.43	2379.49	3369.22	2461.79	2794.68	2150.26	-0.187098	0.033481	0.134816	0.35744
287	PRKAA1	Q13131	AMPKa(23A3)_R_V	1063.21	1836.02	1565.65	1215.5	1381.35	1503.87	1612.33	1912.56	1669.48	2933.8	2596.8	3086.85	2798.91	2936.34	2571.05	2750.71	2649.23	2832.78	2170.57	0.0578502	0.77712	-0.14566	0.086963
288	PIK3CA	P42336	PI3Kp110a(C73F8)_R_V	1670.85	2667.78	2797.14	1493.1	2160.7	2204.9	1670.02	2259.82	2370.14	4812.52	4690.02	4784.5	5042.93	5437.09	4675.92	5903.7	5341.69	5993.98	4896.89	-0.231153	0.30122	0.114466	0.20294
295	ESR1	P03372	ERa(SP1)_R_V	24407.8	23830	23373.7	11584.5	18515.1	17745.6	11898.7	13716.9	16363.8	8459.89	8876.55	6707.35	9540.53	6135.4	4018.22	4545.14	8143.16	6679.52	4391.26	-0.673083	0.00165612	-0.515949	0.04886
296	BCL2	P10415	Bcl2(Clone-124)_M_V	15692.6	13638.7	15014.3	6312.78	6176.23	5788.3	5275.98	7414.94	8060.34	25014.3	22884.6	21151.5	23163.4	18938.9	11064.7	10922.2	16945.7	16942.7	12485.9	-1.18426	4.9573e-06	-0.701293	0.00103615
300	MAP2K6	P525643	MEK6_R_V	1795.98	3411.81	2676.87	1788.79	2724.04	2792.63	1644.49	2483.77	2516.72	5571.38	5375.11	5086.03	5995.69	4783.76	5652.21	5947.55	5493.35	6510.33	5254.34	-0.17681	0.49634	0.106084	0.20882
301	CDKN1A	P38936	p21_R_V	16322.5	17800.8	15731.4	12597.6	14384.9	15633.4	33280.9	27881	25326.1	7172.47	8128.19	7444.12	9323.72	7752.25	5831.19	6358.15	8473.09	6891.85	5810.43	0.372728	0.22172	-0.255197	0.070377
304	ATG12	O94817	Atg12(D88H11)_R_V	981.629	1810.52	1753.65	1178.02	1747.44	1836.53	816.087	1290.62	1326.19	2022.55	1642.46	1807.52	1927.34	1779.49	1475.51	1839.64	1793.4	1949.61	1617.41	-0.149812	0.61672	-0.0814351	0.37114
305	BECN1	Q14457	Beclin-1(D40C5)_R_V	897.981	1149.03	1419.28	952.288	1208.69	1366.67	546.075	763.909	905.596	2266.44	1865.19	2022.79	2259.16	2322.23	1663.02	2596.03	2151.96	2365.43	1899.54	-0.271526	0.36098	-0.00806227	0.95044
306	CASP3	P42574	Caspase-3(Asp175)_R_V	639.845	731.772	1083.89	967.181	861.903	1081.54	562.499	727.242	978.915	829.424	746.408	661.162	766.286	900.083	698.878	1078.8	782.344	892.454	634.512	0.0767289	0.76536	0.0663186	0.68752
307	CTNNB1	P35222	Beta-Catenin(CT)_R_V	16814.5	18589.9	21437.6	14491.2	17649.4	20104.8	15130	16798	18416.9	22031.8	20223.5	17951.6	21262.1	23085.3	15207.2	16934.2	22886.4	21382.8	20381.5	-0.148133	0.26576	-0.111291	0.38082
308	FYN,SRC,YES1	P06241,P12931,P07947	c-Src(B-12)_M_V	2482.82	3427.33	4226.84	1739.23	2828.55	3475.42	1785.43	3098.74	3361.95	7243.56	9606.05	7567.09	9744.25	6372.9	6160	7705.41	6278.71	6199.78	6134.72	-0.315704	0.27964	-0.319637	0.059821
309	IGF1R	P08069	IGF-IR(3B7)_M_V	108.858	165.331	214.099	79.881	146.43	275.455	77.047	129.781	229.764	487.957	411.704	298.133	596.96	515.321	352.579	541.295	410.514	534.653	439.404	-0.0575939	0.9062	-0.0198901	0.92162
311	LAMC2	Q13753	Laminin5_M_V	39.151	95.098	120.942	36.727	70.425	120.445	25.344	56.901	113.759	350.94	408.893	181.367	395.951	295.184	203.139	356.09	247.822	363.11	365.976	-0.268871	0.62522	-0.0876303	0.7292
312	ATG3	P16234	Atg3_R_V	278.828	485.55	485.4	316.77	467.692	481.1	318.422	518.364	559.814	846.755	743.161	845.627	873	921.787	734.539	971.562	800.603	979.664	789.897	0.0909265	0.7326	0.015581	0.8786
314	ATG7	O95352	Atg7_R_V	627.364	1228.43	934.797	638.131	1003.33	885.914	801.894	1230.32	1162.54	2612.16	2296.93	2421.76	2753.47	2732.7	2388.99	3056.84	2558.62	2776.78	2384.15	0.0359816	0.8972	0.0386873	0.66662
315	MAP1LC3A	Q9H492	LC3A(D50G8)XP_R_V	114.143	146.052	171.762	105.904	136.654	176.934	92.406	131.746	190.556	607.46	750.109	717.759	743.968	1000.61	915.25	1677.1	829.179	1048.86	807.927	-0.0504944	0.8514	0.46654	0.13118
316	MAP1LC3B	Q9GZQ8	LC3B(D11)XP_R_V	1325.95	987.603	1694.05	1583.7	1964.58	1582.69	1703.53	1543.01	1843.62	829.052	738.65	875.974	833.721	887.016	723.114	853.988	786.78	966.262	930.4	0.350743	0.064044	0.0329245	0.72038
318	EGFR	P00533	p-EGFR(Y845)_R_V	388.646	401.229	484.844	395.922	454.645	447.402	307.807	380.311	499.442	524.811	516.717	450.665	523.336	591.754	465.948	629.312	513.334	620.096	501.793	-0.0366263	0.81944	0.066609	0.5541
319	EGFR	P00533	p-EGFR(Y992)_R_V	50.914	43.123	97.132	1	73.273	84.617	2.188	53.689	104.593	124.777	136.066	87.252	94.731	146.221	128.893	141.937	103.225	215.575	181.408	-0.259665	0.7199	0.388419	0.151704
320	CYP19A1	P11511	Aromatase-A(Clone677H7F10)_M_V	215.348	218.085	342.351	178.139	201.555	307.703	182.209	230.975	305.845	435.55	615.446	317.183	545.064	440.247	425.816	484.694	380.824	432.315	398.012	-0.141693	0.60524	-0.149608	0.41624
325	SHC1	P29353	p-SHC(2431)(Y317)_R_V	173.441	228.26	279.714	254.928	188.369	321.548	342.217	333.106	426.882	532.484	382.243	462.196	449.556	467.856	411.382	545.416	450.903	521.906	440.789	0.454155	0.154604	0.047052	0.67484
326	SRD5A1	P18405	SRD5A1_R_V	962.45	1101.48	1493.62	861.632	1121.9	1407.66	749.216	909.439	1224.51	24556.8	24060.6	11776	18264.9	21792.2	29228.8	43313	22860.6	35305.1	21737.7	-0.181413	0.46522	0.601808	0.056338
